# Supplementary material for: Complete Mitochondrial Genomes Reveal Neolithic Expansion into Europe
Source: PLoS One. 2012 Mar 13;7(3):e32473. doi: 10.1371/journal.pone.0032473 (PMC3302788; doi:10.1371/journal.pone.0032473)
Supplement: Table S1 — Sequence information of 50 Croatian mtDNA sequences. Samples in italic were removed from further analysis. (XLS) [file pone.0032473.s011.xls]

## Sheet: Sheet1
ID	Merged reads	Mapping merged reads	Fraction (%)	Fold Coverage	Location	Positions covered <2x	GenBank accession numbers
NEC1	295956	10860	0.0367	67.17	Northeastern Croatia	7	JQ664547
NEC2	208090	8796	0.0423	55.27	Northeastern Croatia	2	JQ664546
NEC3	144863	3488	0.0241	21.31	Northeastern Croatia	72	JQ664529
NEC4	299830	1586	0.0053	9.24	Northeastern Croatia	334	JQ664510
NEC5	187835	571	0.003	3.51	Northeastern Croatia	2223
NEC6	117504	140	0.0012	0.76	Northeastern Croatia	9462
NEC7	196416	477	0.0024	2.54	Northeastern Croatia	3504
NEC8	120703	587	0.0049	3.53	Northeastern Croatia	1997
NEC9	84758	2092	0.0247	12.47	Northeastern Croatia	305	JQ664512
NEC10	273314	4311	0.0158	22.79	Northeastern Croatia	285	JQ664518
NEC11	570543	18437	0.0323	96.86	Northeastern Croatia	11	JQ664545
NEC12	392167	7479	0.0191	39.53	Northeastern Croatia	57	JQ664528
NEC13	190864	3641	0.0191	19.39	Northeastern Croatia	374	JQ664513
NEC14	403940	7881	0.0195	42.04	Northeastern Croatia	35	JQ664535
NEC15	278231	6523	0.0234	32.41	Northeastern Croatia	191	JQ664523
NEC16	102459	2816	0.0275	15.42	Northeastern Croatia	310	JQ664516
NEC17	347269	18673	0.0538	104.89	Northeastern Croatia	23	JQ664536
NEC18	73106	757	0.0104	4.02	Northeastern Croatia	2216
NEC19	482914	14219	0.0294	76.79	Northeastern Croatia	31	JQ664544
NEC20	404815	15739	0.0389	84.2	Northeastern Croatia	20	JQ664540
NEC21	354725	11655	0.0329	60.16	Northeastern Croatia	21	JQ664541
NEC22	427036	17614	0.0412	95.78	Northeastern Croatia	25	JQ664537
NEC23	305526	9389	0.0307	50.52	Northeastern Croatia	27	JQ664531
NEC24	250531	11997	0.0479	69.02	Northeastern Croatia	46	JQ664533
NEC25	294233	9356	0.0318	50.59	Northeastern Croatia	189	JQ664526
NEC26	390759	2038	0.0052	11.13	Northeastern Croatia	678
NEC27	80907	2370	0.0293	13.84	Northeastern Croatia	263	JQ664511
NWC1	152021	5021	0.033	27.11	Northwestern Croatia	111	JQ664522
NWC2	110233	3567	0.0324	19.08	Northwestern Croatia	219	JQ664515
NWC3	182611	3846	0.0211	19.87	Northwestern Croatia	346	JQ664517
NWC4	230236	15174	0.0659	94.55	Northwestern Croatia	39	JQ664542
NWC5	379679	12549	0.0331	66.21	Northwestern Croatia	88	JQ664534
NWC6	148713	2188	0.0147	10.49	Northwestern Croatia	667
NWC7	267936	22349	0.0834	115.62	Northwestern Croatia	138	JQ664530
NWC8	204504	13323	0.0651	67.85	Northwestern Croatia	35	JQ664539
NWC9	195052	15105	0.0774	74.44	Northwestern Croatia	175	JQ664527
NWC10	134062	3556	0.0265	17.11	Northwestern Croatia	445
NWC11	326129	32176	0.0987	165.3	Northwestern Croatia	38	JQ664543
NWC12	154108	2228	0.0145	11.15	Northwestern Croatia	557
NWC13	104743	1036	0.0099	5.05	Northwestern Croatia	2064
NWC14	273445	4389	0.0161	23.76	Northwestern Croatia	109	JQ664525
NWC15	351378	8791	0.025	44.77	Northwestern Croatia	80	JQ664538
NWC16	404455	5433	0.0134	28.11	Northwestern Croatia	307	JQ664519
NWC17	237895	6465	0.0272	31.84	Northwestern Croatia	104	JQ664524
NWC18	195748	3541	0.0181	17.38	Northwestern Croatia	474
NWC19	62110	544	0.0088	2.72	Northwestern Croatia	3393
NWC20	527932	11809	0.0224	63.34	Northwestern Croatia	93	JQ664532
NWC21	247106	4145	0.0168	22.47	Northwestern Croatia	292	JQ664514
NWC22	259351	4763	0.0184	23.63	Northwestern Croatia	293	JQ664521
NWC23	124531	6343	0.0509	30.53	Northwestern Croatia	153	JQ664520
Total							38
